# Supplementary material for: Comparative genomic analysis of Aeromonas dhakensis and Aeromonas hydrophila from diseased striped catfish fingerlings cultured in Vietnam
Source: Front Microbiol. 2023 Sep 22;14:1254781. doi: 10.3389/fmicb.2023.1254781 (PMC10556525; doi:10.3389/fmicb.2023.1254781)
Supplement: Supplementary file 1 [file Table_1.XLSX]

## Sheet: Ark1
snp-dists 0.7.0	AH15	AH61	AH72	AH80	AH81	ERR3132349	ERR4181123	ERR4911987	ERR4911995	ERR4912005	ERR4912011	ERR4912016	ERR4912885	SRR1609090	SRR1655924	SRR1655957	SRR21285549	SRR5802641	SRR5802645	SRR6442523	SRR6724100	Reference
AH15	0	26	24	169	22	107202	213745	105709	147	146	145	147	152	105373	100831	100573	111	101363	104075	104820	104576	108
AH61	26	0	32	185	31	107193	213634	105679	155	157	158	161	165	105327	100808	100551	120	101343	104025	104781	104515	112
AH72	24	32	0	177	20	107255	213788	105778	157	156	155	157	162	105404	100883	100617	120	101423	104102	104858	104601	117
AH80	169	185	177	0	179	106831	213017	105425	171	45	42	54	56	105050	100500	100228	137	100990	103705	104481	104185	130
AH81	22	31	20	179	0	106920	213251	105445	153	155	154	156	159	105085	100587	100323	120	101109	103797	104534	104296	114
ERR3132349	107202	107193	107255	106831	106920	0	214888	105270	107616	107573	107565	107563	107581	103773	101560	101387	104732	101243	103267	103920	103182	104732
ERR4181123	213745	213634	213788	213017	213251	214888	0	214035	214294	214242	214237	214240	214248	212421	209834	209646	209548	210116	212950	213550	212135	209989
ERR4911987	105709	105679	105778	105425	105445	105270	214035	0	106196	106173	106166	106162	106175	100291	97269	97078	103658	98856	101453	102812	100724	103683
ERR4911995	147	155	157	171	153	107616	214294	106196	0	137	140	141	148	105806	101235	100966	109	101666	104396	105262	104966	104
ERR4912005	146	157	156	45	155	107573	214242	106173	137	0	10	21	24	105791	101217	100946	109	101638	104360	105238	104933	106
ERR4912011	145	158	155	42	154	107565	214237	106166	140	10	0	22	26	105782	101215	100944	111	101631	104349	105230	104924	108
ERR4912016	147	161	157	54	156	107563	214240	106162	141	21	22	0	26	105782	101210	100943	113	101632	104348	105233	104920	109
ERR4912885	152	165	162	56	159	107581	214248	106175	148	24	26	26	0	105790	101218	100946	118	101645	104359	105236	104935	116
SRR1609090	105373	105327	105404	105050	105085	103773	212421	100291	105806	105791	105782	105782	105790	0	96894	96684	103055	97396	99632	100749	98740	103065
SRR1655924	100831	100808	100883	100500	100587	101560	209834	97269	101235	101217	101215	101210	101218	96894	0	123	98519	94979	97458	98197	97459	98585
SRR1655957	100573	100551	100617	100228	100323	101387	209646	97078	100966	100946	100944	100943	100946	96684	123	0	98270	94766	97243	97999	97211	98334
SRR21285549	111	120	120	137	120	104732	209548	103658	109	109	111	113	118	103055	98519	98270	0	98920	101735	102680	102427	68
SRR5802641	101363	101343	101423	100990	101109	101243	210116	98856	101666	101638	101631	101632	101645	97396	94979	94766	98920	0	96804	97086	97448	98945
SRR5802645	104075	104025	104102	103705	103797	103267	212950	101453	104396	104360	104349	104348	104359	99632	97458	97243	101735	96804	0	99600	99780	101803
SRR6442523	104820	104781	104858	104481	104534	103920	213550	102812	105262	105238	105230	105233	105236	100749	98197	97999	102680	97086	99600	0	99483	102697
SRR6724100	104576	104515	104601	104185	104296	103182	212135	100724	104966	104933	104924	104920	104935	98740	97459	97211	102427	97448	99780	99483	0	102445
Reference	108	112	117	130	114	104732	209989	103683	104	106	108	109	116	103065	98585	98334	68	98945	101803	102697	102445	0
