# Supplementary material for: Comparative genomic analysis of Aeromonas dhakensis and Aeromonas hydrophila from diseased striped catfish fingerlings cultured in Vietnam
Source: Front Microbiol. 2023 Sep 22;14:1254781. doi: 10.3389/fmicb.2023.1254781 (PMC10556525; doi:10.3389/fmicb.2023.1254781)
Supplement: Supplementary file 2 [file Table_2.XLSX]

## Sheet: ANI A. dhakensis
snp-dists 0.7.0	ERR4911633	ERR4911638	ERR4911647	ERR4911656	ERR4911948	ERR4911952	ERR4911957	ERR4911967	ERR4911973	ERR4911978	SRR13266905	SRR13280317	SRR16660248	SRR18516351	SRR3170047	SRR5802633	SRR5802661	SRR5802662	SRR5802663	SRR5802664	AH01	AH02	AH03	AH04	AH05	AH06	AH07	AH09	AH10	AH13	AH28	AH41	AH42	AH45	AH47	AH58	AH59	AH63	AH70	AH75	AH82	AH84	AH85	AH86	AH87	Reference
ERR4911633	0	28	31	22	22	23	22	22	22	22	65681	66048	68874	65520	68229	66015	65983	64710	64743	65005	95	29	22	20	31	24	49	21	21	20	19	16	23	21	47	20	20	25	83	21	75	72	73	26	21	441
ERR4911638	28	0	4	18	18	19	18	18	18	18	65679	66055	68882	65517	68232	66018	65987	64715	64748	65011	94	27	35	35	27	39	41	36	34	35	33	30	38	35	44	34	34	40	81	39	74	71	72	43	37	443
ERR4911647	31	4	0	21	21	22	21	21	21	21	65681	66058	68884	65520	68237	66020	65987	64717	64751	65013	98	31	39	39	31	43	45	40	38	39	37	34	42	39	48	38	38	44	85	43	78	75	76	47	41	448
ERR4911656	22	18	21	0	0	1	0	0	0	0	65679	66048	68879	65512	68228	66013	65982	64704	64736	65007	89	14	32	30	14	34	39	31	30	30	28	25	33	30	31	29	29	35	76	34	69	66	66	38	32	442
ERR4911948	22	18	21	0	0	1	0	0	0	0	65675	66052	68879	65513	68230	66015	65984	64710	64742	65007	89	14	32	30	14	34	39	31	30	30	28	25	33	30	31	29	29	35	76	34	69	66	66	38	32	439
ERR4911952	23	19	22	1	1	0	1	1	1	1	65678	66052	68879	65514	68232	66018	65984	64712	64744	65006	90	15	33	31	15	35	40	32	31	31	29	26	34	31	32	30	30	36	77	35	70	67	67	39	33	438
ERR4911957	22	18	21	0	0	1	0	0	0	0	65678	66052	68878	65515	68231	66018	65988	64713	64745	65009	89	14	32	30	14	34	39	31	30	30	28	25	33	30	31	29	29	35	76	33	69	66	66	38	32	440
ERR4911967	22	18	21	0	0	1	0	0	0	0	65677	66052	68880	65515	68232	66017	65987	64713	64745	65010	90	14	32	30	14	34	39	31	30	30	28	25	33	30	31	29	29	35	77	34	70	67	67	38	32	441
ERR4911973	22	18	21	0	0	1	0	0	0	0	65676	66049	68877	65512	68229	66014	65979	64708	64740	65005	89	14	32	30	14	34	39	31	30	30	28	25	33	30	31	29	29	35	76	34	69	66	66	38	32	437
ERR4911978	22	18	21	0	0	1	0	0	0	0	65676	66048	68873	65511	68224	66011	65983	64709	64741	65001	87	14	32	30	14	34	39	31	30	30	28	25	33	30	31	29	29	35	74	34	67	65	65	38	32	433
SRR13266905	65681	65679	65681	65679	65675	65678	65678	65677	65676	65676	0	91053	92409	89423	91769	88488	88240	88453	88590	87955	65498	65426	65442	65506	65432	65441	65424	65496	65401	65532	65487	65525	65483	65404	65527	65456	65477	65518	65493	65446	65263	65227	65212	65233	65224	65871
SRR13280317	66048	66055	66058	66048	66052	66052	66052	66052	66049	66048	91053	0	94468	91526	93499	89336	91108	90147	90260	90067	65860	65770	65846	65909	65817	65842	65800	65895	65806	65894	65882	65902	65896	65804	65926	65862	65868	65927	65862	65846	65589	65580	65606	65653	65643	66319
SRR16660248	68874	68882	68884	68879	68879	68879	68878	68880	68877	68873	92409	94468	0	93229	93969	92510	93091	92992	93130	91246	68652	68558	68628	68682	68617	68607	68597	68667	68560	68687	68661	68679	68659	68585	68691	68633	68664	68711	68672	68609	68391	68399	68376	68371	68397	69268
SRR18516351	65520	65517	65520	65512	65513	65514	65515	65515	65512	65511	89423	91526	93229	0	92936	91040	89615	90189	90309	89845	65346	65261	65325	65364	65295	65321	65273	65354	65290	65379	65347	65354	65369	65299	65381	65332	65325	65394	65373	65300	65068	65075	65075	65097	65097	65793
SRR3170047	68229	68232	68237	68228	68230	68232	68231	68232	68229	68224	91769	93499	93969	92936	0	92604	92115	92576	92716	91575	68031	67952	68012	68054	67985	68019	67965	68052	67976	68064	68051	68066	68050	67999	68056	68027	68054	68088	68037	68007	67790	67741	67727	67791	67791	68325
SRR5802633	66015	66018	66020	66013	66015	66018	66018	66017	66014	66011	88488	89336	92510	91040	92604	0	89400	89535	89683	83840	65846	65739	65814	65886	65799	65815	65762	65857	65788	65880	65854	65864	65878	65802	65875	65850	65849	65899	65858	65813	65599	65587	65575	65607	65623	66241
SRR5802661	65983	65987	65987	65982	65984	65984	65988	65987	65979	65983	88240	91108	93091	89615	92115	89400	0	88492	88634	87968	65799	65723	65796	65847	65764	65787	65729	65829	65734	65839	65818	65837	65836	65749	65831	65804	65804	65861	65799	65777	65541	65528	65511	65562	65586	66341
SRR5802662	64710	64715	64717	64704	64710	64712	64713	64713	64708	64709	88453	90147	92992	90189	92576	89535	88492	0	176	89650	64521	64443	64518	64575	64491	64521	64467	64547	64462	64553	64549	64564	64570	64493	64570	64544	64533	64593	64529	64530	64276	64242	64240	64296	64310	65116
SRR5802663	64743	64748	64751	64736	64742	64744	64745	64745	64740	64741	88590	90260	93130	90309	92716	89683	88634	176	0	89749	64567	64488	64565	64618	64531	64571	64508	64599	64497	64593	64591	64607	64611	64536	64607	64582	64573	64632	64572	64568	64320	64293	64286	64334	64353	65154
SRR5802664	65005	65011	65013	65007	65007	65006	65009	65010	65005	65001	87955	90067	91246	89845	91575	83840	87968	89650	89749	0	64811	64728	64813	64867	64795	64814	64754	64861	64778	64850	64843	64848	64858	64763	64858	64849	64820	64877	64839	64806	64592	64556	64576	64611	64631	65388
AH01	95	94	98	89	89	90	89	90	89	87	65498	65860	68652	65346	68031	65846	65799	64521	64567	64811	0	97	103	101	97	105	116	102	101	102	98	97	105	100	114	99	100	106	79	103	61	64	67	108	102	427
AH02	29	27	31	14	14	15	14	14	14	14	65426	65770	68558	65261	67952	65739	65723	64443	64488	64728	97	0	40	38	0	42	48	39	39	39	38	35	41	39	37	39	39	43	83	41	77	73	74	45	40	436
AH03	22	35	39	32	32	33	32	32	32	32	65442	65846	68628	65325	68012	65814	65796	64518	64565	64813	103	40	0	14	40	20	59	15	15	22	14	13	9	15	58	5	17	11	90	17	82	79	81	11	6	448
AH04	20	35	39	30	30	31	30	30	30	30	65506	65909	68682	65364	68054	65886	65847	64575	64618	64867	101	38	14	0	39	18	57	1	15	20	12	11	15	1	56	13	15	16	88	15	80	77	79	19	14	449
AH05	31	27	31	14	14	15	14	14	14	14	65432	65817	68617	65295	67985	65799	65764	64491	64531	64795	97	0	40	39	0	43	48	40	39	40	38	35	42	39	37	38	39	44	84	42	78	73	74	45	40	438
AH06	24	39	43	34	34	35	34	34	34	34	65441	65842	68607	65321	68019	65815	65787	64521	64571	64814	105	42	20	18	43	0	61	19	19	23	18	15	21	19	60	19	19	23	92	21	84	81	83	25	20	450
AH07	49	41	45	39	39	40	39	39	39	39	65424	65800	68597	65273	67965	65762	65729	64467	64508	64754	116	48	59	57	48	61	0	58	57	58	56	53	60	57	66	57	57	62	101	60	96	91	91	63	59	455
AH09	21	36	40	31	31	32	31	31	31	31	65496	65895	68667	65354	68052	65857	65829	64547	64599	64861	102	39	15	1	40	19	58	0	15	20	13	12	16	2	56	14	16	18	89	16	81	78	80	20	15	450
AH10	21	34	38	30	30	31	30	30	30	30	65401	65806	68560	65290	67976	65788	65734	64462	64497	64778	101	39	15	15	39	19	57	15	0	20	13	14	17	14	55	15	16	19	90	3	81	76	80	21	15	442
AH13	20	35	39	30	30	31	30	30	30	30	65532	65894	68687	65379	68064	65880	65839	64553	64593	64850	102	39	22	20	40	23	58	20	20	0	19	16	23	20	56	20	20	25	90	22	81	79	81	26	22	445
AH28	19	33	37	28	28	29	28	28	28	28	65487	65882	68661	65347	68051	65854	65818	64549	64591	64843	98	38	14	12	38	18	56	13	13	19	0	11	15	13	54	13	15	17	87	15	79	77	79	19	14	442
AH41	16	30	34	25	25	26	25	25	25	25	65525	65902	68679	65354	68066	65864	65837	64564	64607	64848	97	35	13	11	35	15	53	12	14	16	11	0	14	12	51	12	4	16	85	13	77	74	76	18	13	444
AH42	23	38	42	33	33	34	33	33	33	33	65483	65896	68659	65369	68050	65878	65836	64570	64611	64858	105	41	9	15	42	21	60	16	17	23	15	14	0	16	59	8	18	10	91	18	83	80	82	15	9	449
AH45	21	35	39	30	30	31	30	30	30	30	65404	65804	68585	65299	67999	65802	65749	64493	64536	64763	100	39	15	1	39	19	57	2	14	20	13	12	16	0	54	14	16	18	89	16	80	79	81	21	15	447
AH47	47	44	48	31	31	32	31	31	31	31	65527	65926	68691	65381	68056	65875	65831	64570	64607	64858	114	37	58	56	37	60	66	56	55	56	54	51	59	54	0	55	55	61	100	59	95	89	89	63	58	454
AH58	20	34	38	29	29	30	29	29	29	29	65456	65862	68633	65332	68027	65850	65804	64544	64582	64849	99	39	5	13	38	19	57	14	15	20	13	12	8	14	55	0	16	10	88	15	79	78	80	8	5	443
AH59	20	34	38	29	29	30	29	29	29	29	65477	65868	68664	65325	68054	65849	65804	64533	64573	64820	100	39	17	15	39	19	57	16	16	20	15	4	18	16	55	16	0	20	90	18	81	79	81	22	17	446
AH63	25	40	44	35	35	36	35	35	35	35	65518	65927	68711	65394	68088	65899	65861	64593	64632	64877	106	43	11	16	44	23	62	18	19	25	17	16	10	18	61	10	20	0	94	20	85	82	85	16	11	454
AH70	83	81	85	76	76	77	76	77	76	74	65493	65862	68672	65373	68037	65858	65799	64529	64572	64839	79	83	90	88	84	92	101	89	90	90	87	85	91	89	100	88	90	94	0	92	60	55	58	96	90	424
AH75	21	39	43	34	34	35	33	34	34	34	65446	65846	68609	65300	68007	65813	65777	64530	64568	64806	103	41	17	15	42	21	60	16	3	22	15	13	18	16	59	15	18	20	92	0	83	78	82	22	17	444
AH82	75	74	78	69	69	70	69	70	69	67	65263	65589	68391	65068	67790	65599	65541	64276	64320	64592	61	77	82	80	78	84	96	81	81	81	79	77	83	80	95	79	81	85	60	83	0	45	48	87	82	410
AH84	72	71	75	66	66	67	66	67	66	65	65227	65580	68399	65075	67741	65587	65528	64242	64293	64556	64	73	79	77	73	81	91	78	76	79	77	74	80	79	89	78	79	82	55	78	45	0	23	85	79	409
AH85	73	72	76	66	66	67	66	67	66	65	65212	65606	68376	65075	67727	65575	65511	64240	64286	64576	67	74	81	79	74	83	91	80	80	81	79	76	82	81	89	80	81	85	58	82	48	23	0	87	81	409
AH86	26	43	47	38	38	39	38	38	38	38	65233	65653	68371	65097	67791	65607	65562	64296	64334	64611	108	45	11	19	45	25	63	20	21	26	19	18	15	21	63	8	22	16	96	22	87	85	87	0	11	452
AH87	21	37	41	32	32	33	32	32	32	32	65224	65643	68397	65097	67791	65623	65586	64310	64353	64631	102	40	6	14	40	20	59	15	15	22	14	13	9	15	58	5	17	11	90	17	82	79	81	11	0	443
Reference	441	443	448	442	439	438	440	441	437	433	65871	66319	69268	65793	68325	66241	66341	65116	65154	65388	427	436	448	449	438	450	455	450	442	445	442	444	449	447	454	443	446	454	424	444	410	409	409	452	443	0
