# Supplementary material for: Comparative genomic analysis of Aeromonas dhakensis and Aeromonas hydrophila from diseased striped catfish fingerlings cultured in Vietnam
Source: Front Microbiol. 2023 Sep 22;14:1254781. doi: 10.3389/fmicb.2023.1254781 (PMC10556525; doi:10.3389/fmicb.2023.1254781)
Supplement: Supplementary file 3 [file Table_3.XLSX]

## Sheet: Ark1
Strain	Species	ENR	GEN	CEF	NEO	ERY	OXY	AMX	SDM	SXT	FFN	STZ	STR
AH01	A. dhakensis	1	2	2	≤ 2	> 4	≤ 0.25	4	> 256	≥ 2	≤ 1	> 256	≤ 8
AH02	A. dhakensis	0.25	≤ 0.5	4	≤ 2	> 4	> 8	16	> 256	≥ 2	> 8	> 256	≤ 8
AH03	A. dhakensis	0.25	≤ 0.5	4	≤ 2	> 4	> 8	16	> 256	≥ 2	≤ 1	> 256	≤ 8
AH04	A. dhakensis	0.25	≤ 0.5	2	≤ 2	> 4	> 8	8	> 256	≥ 2	> 8	> 256	≤ 8
AH05	A. dhakensis	0.25	1	2	≤ 2	> 4	> 8	> 16	> 256	≥ 2	> 8	> 256	≤ 8
AH06	A. dhakensis	0.25	≤ 0.5	2	≤ 2	> 4	> 8	8	> 256	≥ 2	≤ 1	> 256	≤ 8
AH07	A. dhakensis	2	≤ 0.5	2	≤ 2	> 4	> 8	16	> 256	≥ 2	> 8	> 256	≤ 8
AH08	Aeromonas spp.	1	≤ 0.5	2	≤ 2	> 4	> 8	8	> 256	≥ 2	> 8	> 256	≤ 8
AH09	A. dhakensis	0.25	1	2	≤ 2	> 4	8	16	> 256	≥ 2	> 8	> 256	≤ 8
AH10	A. dhakensis	0.5	≤ 0.5	2	≤ 2	> 4	> 8	16	> 256	≥ 2	> 8	> 256	≤ 8
AH11	Aeromonas spp.	0.25	1	2	≤ 2	> 4	> 8	16	> 256	≥ 2	> 8	> 256	≤ 8
AH12	Aeromonas spp.	0.25	≤ 0.5	2	4	> 4	8	16	> 256	≥ 2	> 8	> 256	≤ 8
AH13	A. dhakensis	0.25	1	2	≤ 2	> 4	> 8	8	> 256	≥ 2	> 8	> 256	≤ 8
AH14	Aeromonas spp.	≤ 0.12	≤ 0.5	2	4	> 4	≤ 0.25	> 16	> 256	≤ 0.5	≤ 1	128	≤ 8
AH15	A. hydrophila	≤ 0.12	≤ 0.5	2	≤ 2	> 4	≤ 0.25	> 16	> 256	≤ 0.5	≤ 1	128	≤ 8
AH16	Aeromonas spp.	0.25	1	2	≤ 2	> 4	8	16	> 256	≥ 2	> 8	> 256	≤ 8
AH17	not done	0.25	1	2	≤ 2	> 4	8	> 16	> 256	≥ 2	8	> 256	≤ 8
AH18	Aeromonas spp.	0.5	≤ 0.5	2	≤ 2	> 4	> 8	> 16	> 256	≥ 2	> 8	> 256	≤ 8
AH19	A. veronii	1	≤ 0.5	2	≤ 2	> 4	8	> 16	> 256	≥ 2	≤ 1	> 256	≤ 8
AH20	Aeromonas spp.	0.25	≤ 0.5	2	≤ 2	> 4	> 8	> 16	> 256	≥ 2	≤ 1	> 256	≤ 8
AH21	Aeromonas spp.	> 2	1	2	≤ 2	> 4	> 8	16	> 256	≥ 2	> 8	> 256	≤ 8
AH22	Aeromonas spp.	0.25	≤ 0.5	2	≤ 2	> 4	8	> 16	> 256	≥ 2	≤ 1	> 256	≤ 8
AH23	Aeromonas spp.	0.25	≤ 0.5	2	≤ 2	> 4	8	> 16	> 256	≥ 2	> 8	> 256	≤ 8
AH24	Aeromonas spp.	≤ 0.12	≤ 0.5	≤ 0.25	≤ 2	4	8	> 16	> 256	≥ 2	≤ 1	> 256	≤ 8
AH25	Aeromonas spp.	0.25	≤ 0.5	2	≤ 2	> 4	8	> 16	> 256	≥ 2	≤ 1	> 256	≤ 8
AH26	Aeromonas spp.	0.25	≤ 0.5	2	≤ 2	> 4	≤ 0.25	> 16	32	≤ 0.5	≤ 1	128	≤ 8
AH27	Aeromonas spp.	0.25	≤ 0.5	2	≤ 2	> 4	> 8	> 16	> 256	≥ 2	> 8	> 256	≤ 8
AH28	A. dhakensis	1	≤ 0.5	2	4	> 4	≤ 0.25	> 16	> 256	≤ 0.5	≤ 1	128	64
AH30	Aeromonas spp.	0.25	≤ 0.5	4	≤ 2	> 4	> 8	> 16	> 256	≥ 2	> 8	> 256	≤ 8
AH31	Aeromonas spp.	0.5	≤ 0.5	2	≤ 2	> 4	> 8	> 16	> 256	≥ 2	> 8	> 256	≤ 8
AH32	Aeromonas spp.	0.25	≤ 0.5	2	≤ 2	> 4	> 8	> 16	> 256	≥ 2	≤ 1	> 256	≤ 8
AH33	Aeromonas spp.	0.25	≤ 0.5	2	≤ 2	> 4	> 8	> 16	> 256	≥ 2	> 8	> 256	≤ 8
AH34	Aeromonas spp.	≤ 0.12	≤ 0.5	2	≤ 2	> 4	4	> 16	> 256	≥ 2	≤ 1	256	≤ 8
AH35	Aeromonas spp.	0.5	≤ 0.5	2	≤ 2	> 4	8	> 16	> 256	≥ 2	≤ 1	256	≤ 8
AH36	Aeromonas spp.	0.5	≤ 0.5	2	≤ 2	> 4	8	> 16	> 256	≥ 2	≤ 1	> 256	≤ 8
AH37	Aeromonas spp.	0.25	≤ 0.5	2	≤ 2	> 4	> 8	> 16	> 256	≥ 2	≤ 1	> 256	≤ 8
AH38	Aeromonas spp.	0.25	≤ 0.5	2	≤ 2	> 4	> 8	> 16	> 256	≥ 2	≤ 1	> 256	≤ 8
AH39	A. veronii	≤ 0.12	≤ 0.5	1	≤ 2	> 4	8	> 16	> 256	≥ 2	4	> 256	≤ 8
AH40	Aeromonas spp.	≤ 0.12	≤ 0.5	2	≤ 2	> 4	8	> 16	> 256	≤ 0.5	≤ 1	> 256	≤ 8
AH41	A. dhakensis	0.25	≤ 0.5	2	≤ 2	> 4	> 8	> 16	> 256	≥ 2	> 8	> 256	≤ 8
AH42	A. dhakensis	0.25	≤ 0.5	2	≤ 2	> 4	8	> 16	> 256	≥ 2	> 8	> 256	≤ 8
AH43	Aeromonas spp.	0.25	≤ 0.5	2	≤ 2	> 4	> 8	> 16	> 256	≥ 2	> 8	> 256	≤ 8
AH44	Aeromonas spp.	0.25	≤ 0.5	2	≤ 2	> 4	> 8	> 16	> 256	≥ 2	> 8	> 256	≤ 8
AH45	A. dhakensis	0.25	≤ 0.5	2	≤ 2	> 4	> 8	> 16	> 256	≥ 2	> 8	> 256	≤ 8
AH46	Aeromonas spp.	≤ 0.12	≤ 0.5	2	≤ 2	> 4	≤ 0.25	> 16	> 256	≤ 0.5	≤ 1	256	≤ 8
AH47	A. dhakensis	0.5	≤ 0.5	1	≤ 2	> 4	8	16	> 256	≥ 2	> 8	> 256	≤ 8
AH48	No match	≤ 0.12	≤ 0.5	1	≤ 2	> 4	≤ 0.25	> 16	128	≤ 0.5	≤ 1	128	≤ 8
AH49	Aeromonas spp.	≤ 0.12	≤ 0.5	2	≤ 2	> 4	> 8	> 16	> 256	≥ 2	≤ 1	> 256	≤ 8
AH50	Aeromonas spp.	0.25	≤ 0.5	2	≤ 2	> 4	8	> 16	> 256	≥ 2	≤ 1	> 256	≤ 8
AH51	Aeromonas spp.	≤ 0.12	≤ 0.5	2	≤ 2	> 4	8	16	> 256	≥ 2	≤ 1	128	≤ 8
AH52	Aeromonas spp.	≤ 0.12	≤ 0.5	1	≤ 2	> 4	4	8	> 256	≥ 2	≤ 1	128	≤ 8
AH53	Aeromonas spp.	≤ 0.12	≤ 0.5	2	≤ 2	> 4	8	> 16	> 256	≥ 2	≤ 1	256	≤ 8
AH54	Aeromonas spp.	0.5	≤ 0.5	2	≤ 2	> 4	8	16	> 256	≥ 2	> 8	> 256	≤ 8
AH55	Aeromonas spp.	≤ 0.12	≤ 0.5	2	≤ 2	> 4	8	16	> 256	≥ 2	≤ 1	256	≤ 8
AH56	Aeromonas spp.	0.25	≤ 0.5	2	≤ 2	> 4	> 8	16	> 256	≥ 2	≤ 1	> 256	≤ 8
AH57	Aeromonas spp.	0.25	≤ 0.5	4	≤ 2	> 4	> 8	16	> 256	≥ 2	> 8	> 256	≤ 8
AH58	A. dhakensis	0.25	1	2	≤ 2	> 4	> 8	16	> 256	≥ 2	≤ 1	> 256	≤ 8
AH59	A. dhakensis	0.25	1	2	≤ 2	> 4	8	16	> 256	≥ 2	> 8	> 256	≤ 8
AH60	Aeromonas spp.	0.25	≤ 0.5	2	≤ 2	> 4	> 8	16	> 256	≥ 2	> 8	> 256	≤ 8
AH61	A. hydrophila	≤ 0.12	≤ 0.5	2	≤ 2	> 4	≤ 0.25	> 16	> 256	≤ 0.5	≤ 1	128	≤ 8
AH62	Aeromonas spp.	≤ 0.12	≤ 0.5	1	≤ 2	> 4	≤ 0.25	8	≤ 32	≤ 0.5	≤ 1	≤ 32	≤ 8
AH63	A. dhakensis	0.25	1	2	≤ 2	> 4	> 8	16	> 256	≥ 2	> 8	> 256	≤ 8
AH64	Aeromonas spp.	0.25	≤ 0.5	2	≤ 2	> 4	> 8	> 16	> 256	≥ 2	> 8	> 256	≤ 8
AH65	Aeromonas spp.	≤ 0.12	≤ 0.5	2	≤ 2	> 4	> 8	> 16	> 256	≥ 2	≤ 1	> 256	≤ 8
AH66	Aeromonas spp.	0.25	≤ 0.5	2	≤ 2	> 4	8	4	> 256	≥ 2	> 8	> 256	≤ 8
AH67	Aeromonas spp.	≤ 0.12	≤ 0.5	≤ 0.25	≤ 2	4	2	2	> 256	≥ 2	≤ 1	128	≤ 8
AH68	A. punctata	≤ 0.12	≤ 0.5	1	≤ 2	> 4	2	4	> 256	≥ 2	≤ 1	128	≤ 8
AH69	Aeromonas spp.	0.25	≤ 0.5	2	≤ 2	> 4	> 8	16	> 256	≥ 2	≤ 1	> 256	≤ 8
AH70	A. dhakensis	≤ 0.12	≤ 0.5	0.5	≤ 2	> 4	≤ 0.25	4	> 256	≤ 0.5	≤ 1	256	≤ 8
AH71	A. punctata	≤ 0.12	≤ 0.5	2	≤ 2	> 4	≤ 0.25	16	> 256	≤ 0.5	≤ 1	256	≤ 8
AH72	A. hydrophila	≤ 0.12	≤ 0.5	1	≤ 2	> 4	≤ 0.25	16	≤ 32	≤ 0.5	≤ 1	≤ 32	≤ 8
AH73	Aeromonas spp.	≤ 0.12	≤ 0.5	2	≤ 2	> 4	≤ 0.25	2	> 256	≤ 0.5	≤ 1	64	≤ 8
AH74	Aeromonas spp.	0.25	≤ 0.5	2	≤ 2	> 4	> 8	16	> 256	≥ 2	≤ 1	> 256	≤ 8
AH75	A. dhakensis	≤ 0.12	≤ 0.5	2	≤ 2	> 4	> 8	8	> 256	≥ 2	> 8	> 256	≤ 8
AH76	No match	≤ 0.12	≤ 0.5	1	≤ 2	> 4	≤ 0.25	8	> 256	≤ 0.5	≤ 1	256	≤ 8
AH77	Aeromonas spp.	≤ 0.12	≤ 0.5	≤ 0.25	≤ 2	4	4	2	256	≥ 2	≤ 1	128	≤ 8
AH78	Aeromonas spp.	≤ 0.12	≤ 0.5	2	≤ 2	> 4	8	2	> 256	≥ 2	> 8	> 256	≤ 8
AH79	Aeromonas spp.	0.25	≤ 0.5	0.5	≤ 2	> 4	2	16	> 256	≥ 2	2	128	≤ 8
AH80	A. hydrophila	≤ 0.12	≤ 0.5	≤ 0.25	≤ 2	4	2	1	256	≥ 2	≤ 1	128	≤ 8
AH81	A. hydrophila	≤ 0.12	≤ 0.5	1	≤ 2	> 4	≤ 0.25	16	> 256	≤ 0.5	≤ 1	128	≤ 8
AH82	A. dhakensis	≤ 0.12	≤ 0.5	1	≤ 2	> 4	≤ 0.25	4	> 256	≤ 0.5	≤ 1	256	≤ 8
AH83	Aeromonas spp.	≤ 0.12	1	0.5	≤ 2	> 4	≤ 0.25	> 16	> 256	≤ 0.5	≤ 1	256	≤ 8
AH84	A. dhakensis	≤ 0.12	≤ 0.5	≤ 0.25	≤ 2	> 4	≤ 0.25	16	> 256	≤ 0.5	≤ 1	128	≤ 8
AH85	A. dhakensis	≤ 0.12	1	2	4	> 4	≤ 0.25	16	> 256	≤ 0.5	≤ 1	> 256	16
AH86	A. dhakensis	0.25	≤ 0.5	2	≤ 2	> 4	8	16	> 256	≥ 2	≤ 1	> 256	≤ 8
AH87	A. dhakensis	0.5	≤ 0.5	2	≤ 2	> 4	8	4	> 256	≥ 2	≤ 1	> 256	≤ 8
control	ATCC 25922	≤ 0.12	≤ 0.5	0.5	≤ 2	> 4	0.5	4	128	0.5	2	≤ 32	≤ 8
