# Supplementary material for: Comparative genomic analysis of Aeromonas dhakensis and Aeromonas hydrophila from diseased striped catfish fingerlings cultured in Vietnam
Source: Front Microbiol. 2023 Sep 22;14:1254781. doi: 10.3389/fmicb.2023.1254781 (PMC10556525; doi:10.3389/fmicb.2023.1254781)
Supplement: Supplementary file 5 [file Table_5.XLSX]

## Sheet: Ark1
Isolate	Species	Protein	Identity	Query / Template length	Contig	Position in contig
AH01	A. dhakensis	omp48	96.55	1305/1305	NODE_3_length_133893_cov_37.0206	46790..48094
		ompC	97.86	1029/1029	NODE_24_length_65404_cov_35.2312	42154..43182
		ompTS	98.07	1088/1088	NODE_29_length_52994_cov_31.024	46100..47187
		ompA	94.54	1026/1026	NODE_85_length_18746_cov_30.4527	15468..16493
AH02	A. dhakensis	omp48	96.55	1305/1305	NODE_3_length_129600_cov_27.0376	40500..41804
		ompC	97.86	1029/1029	NODE_27_length_62486_cov_26.9721	42152..43180
		ompTS	98.07	1088/1088	NODE_34_length_53008_cov_24.0722	46116..47203
		ompA	94.54	1026/1026	NODE_26_length_63132_cov_24.0522	43123..44148
AH03	A. dhakensis	ompC	97.86	1029/1029	NODE_21_length_64357_cov_29.8404	42152..43180
		ompTS	98.07	1088/1088	NODE_33_length_50030_cov_26.3273	43135..44222
		ompA	93.96	1026/1026	NODE_23_length_59480_cov_27.6255	43077..44096
AH04	A. dhakensis	ompC	97.86	1029/1029	NODE_11_length_90891_cov_39.249	68717..69745
		ompTS	98.07	1088/1088	NODE_78_length_22466_cov_36.4845	15574..16661
		ompA	94.54	1026/1026	NODE_79_length_22267_cov_34.2833	2260..3285
AH05	A. dhakensis	omp48	96.55	1305/1305	NODE_43_length_44098_cov_27.7402	40519..41823
		ompC	97.86	1029/1029	NODE_12_length_91714_cov_25.4667	48023..49051
		ompTS	98.07	1088/1088	NODE_47_length_41233_cov_25.3907	34337..35424
		ompA	94.54	1026/1026	NODE_56_length_30458_cov_25.0891	12988..14013
AH06	A. dhakensis	ompC	97.86	1029/1029	NODE_7_length_85834_cov_28.6314	42655..43683
		ompTS	98.07	1088/1088	NODE_110_length_10746_cov_28.4195	5809..6896
		ompA	94.54	1026/1026	NODE_39_length_41531_cov_26.8313	6451..17476
AH07	A. dhakensis	omp48	96.55	1305/1305	NODE_45_length_44110_cov_26.6807	40525..41829
		ompC	97.86	1029/1029	NODE_19_length_64368_cov_25.713	42154..43182
		ompTS	98.07	1088/1088	NODE_48_length_41109_cov_22.7555	5804..6891
		ompA	94.54	1026/1026	NODE_57_length_36451_cov_22.2483	18989..20014
AH09	A. dhakensis	ompC	97.86	1029/1029	NODE_27_length_64353_cov_36.403	42266..43294
		ompTS	98.07	1088/1088	NODE_46_length_41189_cov_33.4676	34293..35380
		ompA	94.54	1026/1026	NODE_30_length_63104_cov_33.3343	43091..44116
AH10	A. dhakensis	ompC	97.86	1029/1029	NODE_6_length_110829_cov_24.0474	42154..43182
		ompTS	98.07	1088/1088	NODE_39_length_53021_cov_23.1973	5813..6900
		ompA	94.54	1026/1026	NODE_83_length_16544_cov_24.8588	13267..14292
AH13	A. dhakensis	omp48	96.48	1305/1305	NODE_11_length_108204_cov_37.9707	30164..31467
		ompC	97.86	1029/1029	NODE_20_length_64448_cov_36.0566	42266..43294
		ompTS	98.07	1088/1088	NODE_12_length_90346_cov_34.4555	42122..43209
		ompA	94.54	1026/1026	NODE_70_length_22269_cov_31.1689	2260..3285
AH28	A. dhakensis	ompC	97.86	1029/1029	NODE_8_length_124011_cov_33.0568	42266..43294
		ompTS	98.07	1088/1088	NODE_35_length_50016_cov_31.5522	43125..44212
		ompA	94.54	1026/1026	NODE_57_length_30707_cov_33.4106	16446..17471
AH41	A. dhakensis	omp48	96.55	1305/1305	NODE_4_length_117849_cov_35.0505	69740..71044
		ompC	97.86	1029/1029	NODE_26_length_64348_cov_34.8638	42154..43182
		ompTS	98.07	1088/1088	NODE_59_length_28330_cov_33.0997	21443..22530
		ompA	94.54	1026/1026	NODE_28_length_63107_cov_31.2533	43091..44116
AH42	A. dhakensis	ompC	97.86	1029/1029	NODE_7_length_111017_cov_29.4965	42266..43294
		ompTS	98.07	1088/1088	NODE_35_length_53006_cov_28.1937	5806..6893
		ompA	94.54	1026/1026	NODE_73_length_18688_cov_29.1704	15423..16448
AH45	A. dhakensis	ompC	97.86	1029/1029	NODE_22_length_64441_cov_27.064	42254..43282
		ompTS	98.07	1088/1088	NODE_43_length_41163_cov_25.5296	34274..35361
		ompA	94.54	1026/1026	NODE_92_length_16167_cov_27.0625	12876..13901
AH47	A. dhakensis	omp48	96.55	1305/1305	NODE_15_length_79865_cov_35.4605	38055..39359
		ompC	97.86	1029/1029	NODE_7_length_116784_cov_31.3841	48023..49051
		ompTS	98.07	1088/1088	NODE_86_length_16856_cov_31.9459	11578..12665
		ompA	94.54	1026/1026	NODE_54_length_32927_cov_30.8254	15457..16482
AH58	A. dhakensis	ompC	97.86	1029/1029	NODE_4_length_145302_cov_33.0349	42152..43180
		ompTS	98.07	1088/1088	NODE_67_length_23870_cov_32.1709	5804..6891
		ompA	94.54	1026/1026	NODE_23_length_68185_cov_31.3837	43103..44128
AH59	A. dhakensis	omp48	96.55	1305/1305	NODE_37_length_45243_cov_31.9715	3461..4765
		ompC	97.86	1029/1029	NODE_4_length_155646_cov_29.6649	48023..49051
		ompTS	98.07	1088/1088	NODE_30_length_53010_cov_27.1995	46114..47201
		ompA	94.54	1026/1026	NODE_13_length_1026/102620_cov_29.2448	88425..89450
AH63	A. dhakensis	ompC	97.86	1029/1029	NODE_23_length_64352_cov_45.6413	42266..43294
		ompTS	98.07	1088/1088	NODE_3_length_164807_cov_41.3629	46115..47202
		ompA	94.54	1026/1026	NODE_78_length_18342_cov_39.1127	15468..16493
AH70	A. dhakensis	omp48	96.55	1305/1305	NODE_1_length_196509_cov_33.0919	40519..41823
		ompC	97.86	1029/1029	NODE_20_length_70200_cov_33.359	48023..49051
		ompTS	98.07	1088/1088	NODE_4_length_165001_cov_30.9915	38931..40018
		ompA	94.54	1026/1026	NODE_82_length_16226_cov_32.7122	2267..3292
AH75	A. dhakensis	ompC	97.86	1029/1029	NODE_5_length_123921_cov_28.5036	42152..43180
		ompTS	98.07	1088/1088	NODE_36_length_53010_cov_25.5141	46122..47209
		ompA	94.54	1026/1026	NODE_71_length_18643_cov_26.1916	15386..16411
AH82	A. dhakensis	omp48	96.55	1305/1305	NODE_42_length_44074_cov_25.5419	40495..41799
		ompC	97.86	1029/1029	NODE_17_length_64241_cov_25.4403	42154..43182
		ompTS	98.07	1088/1088	NODE_31_length_52983_cov_21.2314	46095..47182
		ompA	94.54	1026/1026	NODE_85_length_18104_cov_22.3383	14827..15852
AH84	A. dhakensis	omp48	96.55	1305/1305	NODE_60_length_33755_cov_26.5067	2281..3585
		ompC	97.86	1029/1029	NODE_43_length_44934_cov_27.5026	1657..2685
		ompTS	98.07	1088/1088	NODE_31_length_53010_cov_22.7499	46117..47204
		ompA	94.54	1026/1026	NODE_70_length_28909_cov_21.0793	8895..9920
AH85	A. dhakensis	omp48	96.55	1305/1305	NODE_41_length_44073_cov_25.7648	40507..41811
		ompC	97.86	1029/1029	NODE_12_length_85020_cov_23.7842	42266..43294
		ompTS	98.07	1088/1088	NODE_31_length_53016_cov_21.9268	46114..47201
		ompA	94.54	1026/1026	NODE_72_length_22283_cov_21.0821	2267..3292
AH86	A. dhakensis	ompC	97.86	1029/1029	NODE_4_length_123910_cov_22.7686	42152..43180
		ompTS	97.98	1088/1088	NODE_29_length_52999_cov_21.3902	46107..47194
		ompA	94.54	1026/1026	NODE_46_length_36469_cov_21.4196	18995..20020
AH87	A. dhakensis	ompC	97.86	1029/1029	NODE_24_length_64331_cov_26.6753	42254..43282
		ompTS	98.07	1088/1088	NODE_103_length_11082_cov_26.1838	4194..5281
		ompA	94.54	1026/1026	NODE_27_length_63101_cov_24.3106	18991..20016
AH15	A. hydrophila	omp38	98.81	1092 / 1092	NODE_87_length_16942_cov_34.5846	231..1322
		ompTS	98.71	1088/1088	NODE_101_length_12997_cov_27.3094	5922..7009
		ompA	92.79	1026/1026	NODE_92_length_15377_cov_28.4721	1359..2372
AH61	A. hydrophila	omp38	98.81	1092 / 1092	NODE_96_length_16932_cov_30.2363	221..1312
		ompTS	98.71	1088/1088	NODE_110_length_14259_cov_23.167	7073..8160
		ompA	92.79	1026/1026	NODE_98_length_16233_cov_24.0992	2218..3231
AH72	A. hydrophila	omp38	98.81	1092 / 1092	NODE_85_length_16896_cov_35.8383	229..1320
		ompTS	98.71	1088/1088	NODE_100_length_14146_cov_27.6207	7071..8158
		ompA	92.79	1026/1026	NODE_72_length_23129_cov_26.736	19872..20885
AH80	A. hydrophila	omp38	98.81	1092 / 1092	NODE_86_length_16935_cov_28.0706	15621..16712
		ompTS	98.71	1088/1088	NODE_103_length_12997_cov_23.4447	5989..7076
		ompA	92.79	1026/1026	NODE_88_length_16240_cov_22.0215	2222..3235
AH81	A. hydrophila	omp38	98.81	1092 / 1092	NODE_80_length_16890_cov_32.7943	15577..16668
		ompTS	98.62	1088/1088	NODE_77_length_17191_cov_20.219	10180..11267
		ompA	92.79	1026/1026	NODE_81_length_16275_cov_25.3965	13024..14037
